# Supplementary material for: MATE1 Deficiency Exacerbates Dofetilide-Induced Proarrhythmia
Source: Int J Mol Sci. 2022 Aug 3;23(15):8607. doi: 10.3390/ijms23158607 (PMC9369325; doi:10.3390/ijms23158607)
Supplement: Supplementary file 1 [file ijms-23-08607-s001.zip]

Archive with 1 entries (1 files):
- ijms-1844566-supplementary.pdf
